# Supplementary material for: Who with whom: functional coordination of E2 enzymes by RING E3 ligases during poly‐ubiquitylation
Source: EMBO J. 2020 Oct 5;39(22):e104863. doi: 10.15252/embj.2020104863 (PMC7667886; doi:10.15252/embj.2020104863)
Supplement: Supplementary file 3 — Source Data for Expanded View and Appendix [file EMBJ-39-e104863-s008.zip]

Archive with 30 entries (23 files):
- 2020-104863_SourceData/
- 2020-104863_SourceData/.DS_Store
- __MACOSX/
- __MACOSX/2020-104863_SourceData/
- __MACOSX/2020-104863_SourceData/._.DS_Store
- 2020-104863_SourceData/2020-104863_SourceData_ExpandedView/
- 2020-104863_SourceData/2020-104863_SourceData_ExpandedView/.DS_Store
- __MACOSX/2020-104863_SourceData/2020-104863_SourceData_ExpandedView/
- __MACOSX/2020-104863_SourceData/2020-104863_SourceData_ExpandedView/._.DS_Store
- 2020-104863_SourceData/2020-104863_SourceData_ExpandedView/2020-104863_SourceDataForFigEV5.pdf
- __MACOSX/2020-104863_SourceData/2020-104863_SourceData_ExpandedView/._2020-104863_SourceDataForFigEV5.pdf
- 2020-104863_SourceData/2020-104863_SourceData_ExpandedView/2020-104863_SourceDataForFigEV4.pdf
- __MACOSX/2020-104863_SourceData/2020-104863_SourceData_ExpandedView/._2020-104863_SourceDataForFigEV4.pdf
- 2020-104863_SourceData/2020-104863_SourceData_ExpandedView/2020-104863_SourceDataForFigEV3.pdf
- __MACOSX/2020-104863_SourceData/2020-104863_SourceData_ExpandedView/._2020-104863_SourceDataForFigEV3.pdf
- 2020-104863_SourceData/2020-104863_SourceData_ExpandedView/2020-104863_SourceDataForFigEV2.pdf
- __MACOSX/2020-104863_SourceData/2020-104863_SourceData_ExpandedView/._2020-104863_SourceDataForFigEV2.pdf
- __MACOSX/2020-104863_SourceData/._2020-104863_SourceData_ExpandedView
- 2020-104863_SourceData/2020-104863_SourceData_Appendix/
- 2020-104863_SourceData/2020-104863_SourceData_Appendix/.DS_Store
- __MACOSX/2020-104863_SourceData/2020-104863_SourceData_Appendix/
- __MACOSX/2020-104863_SourceData/2020-104863_SourceData_Appendix/._.DS_Store
- 2020-104863_SourceData/2020-104863_SourceData_Appendix/2020-104863_SourceDataForAppendixFigS2.pdf
- __MACOSX/2020-104863_SourceData/2020-104863_SourceData_Appendix/._2020-104863_SourceDataForAppendixFigS2.pdf
- 2020-104863_SourceData/2020-104863_SourceData_Appendix/2020-104863_SourceDataForAppendixFigS3.pdf
- __MACOSX/2020-104863_SourceData/2020-104863_SourceData_Appendix/._2020-104863_SourceDataForAppendixFigS3.pdf
- 2020-104863_SourceData/2020-104863_SourceData_Appendix/2020-104863_SourceDataForAppendixFigS1.pdf
- __MACOSX/2020-104863_SourceData/2020-104863_SourceData_Appendix/._2020-104863_SourceDataForAppendixFigS1.pdf
- __MACOSX/2020-104863_SourceData/._2020-104863_SourceData_Appendix
- __MACOSX/._2020-104863_SourceData
